# Supplementary material for: Recombinant Destabilase from Hirudo medicinalis Is Able to Dissolve Human Blood Clots In Vitro
Source: Curr Issues Mol Biol. 2021 Nov 20;43(3):2068–81. doi: 10.3390/cimb43030143 (PMC8929072; doi:10.3390/cimb43030143)
Supplement: Supplementary file 1 [file cimb-43-00143-s001.zip]

Archive with 1 entries (1 files):
- cimb-1442703-supplementary for conversion from author.pdf
